# Supplementary material for: Metoclopramide and Propofol to Prevent Nausea and Vomiting during Cesarean Section under Spinal Anesthesia: A Randomized, Placebo-Controlled, Double-Blind Trial
Source: J Clin Med. 2021 Dec 26;11(1):110. doi: 10.3390/jcm11010110 (PMC8745529; doi:10.3390/jcm11010110)
Supplement: Supplementary file 1 [file jcm-11-00110-s001.zip]

Archive with 1 entries (1 files):
- jcm-1498397-supplementary.pdf
